# Supplementary material for: Identification of the transcriptional response of human intestinal mucosa to Lactobacillus plantarum WCFS1 in vivo
Source: BMC Genomics. 2008 Aug 5;9:374. doi: 10.1186/1471-2164-9-374 (PMC2519092; doi:10.1186/1471-2164-9-374)
Supplement: Additional file 1 — Genes study 1. Genes regulated by a 1-h exposure time to L. plantarum WCFS1. 669 Gene reporters were differentially expressed by the intervention; 225 genes were upregulated and 444 gene reporters were downregulated by L. plantarum WCFS1. [file 1471-2164-9-374-S1.xls]

## Sheet: Sheet1
gene	Gene Symbol	Gene Title	fold change
210139_s_at	PMP22	peripheral myelin protein 22	0.5563
201041_s_at	DUSP1	dual specificity phosphatase 1	0.619
201739_at	SGK	serum/glucocorticoid regulated kinase	0.6297
209189_at	FOS	v-fos FBJ murine osteosarcoma viral oncogene homolog	0.6315
218351_at	COMMD8	COMM domain containing 8	0.6398
206662_at	GLRX	glutaredoxin (thioltransferase)	0.6403
201534_s_at	UBL3	ubiquitin-like 3	0.6442
210357_s_at	SMOX	spermine oxidase	0.6963
213506_at	F2RL1	coagulation factor II (thrombin) receptor-like 1	0.6963
206488_s_at	CD36	CD36 antigen (collagen type I receptor, thrombospondin receptor)	0.7143
205081_at	CRIP1	cysteine-rich protein 1 (intestinal)	0.715
215716_s_at	ATP2B1	ATPase, Ca++ transporting, plasma membrane 1	0.7171
201324_at	EMP1	epithelial membrane protein 1	0.718
207885_at	S100G	S100 calcium binding protein G	0.7199
209270_at	LAMB3	laminin, beta 3	0.7226
219398_at	CIDEC	cell death-inducing DFFA-like effector c	0.7245
211548_s_at	HPGD	hydroxyprostaglandin dehydrogenase 15-(NAD)	0.7269
201738_at	GC20	translation factor sui1 homolog	0.7346
213843_x_at	SLC6A8	solute carrier family 6 (neurotransmitter transporter, creatine), member 8	0.7347
216495_x_at	---	---	0.7366
200799_at	HSPA1A	heat shock 70kDa protein 1A	0.7408
211843_x_at	CYP3A7	cytochrome P450, family 3, subfamily A, polypeptide 7	0.7419
222257_s_at	ACE2	angiotensin I converting enzyme (peptidyl-dipeptidase A) 2	0.7433
217941_s_at	ERBB2IP	erbb2 interacting protein	0.7454
205709_s_at	CDS1	CDP-diacylglycerol synthase (phosphatidate cytidylyltransferase) 1	0.7502
217234_s_at	VIL2	villin 2 (ezrin)	0.7538
201012_at	ANXA1	annexin A1	0.755
212640_at	PTPLB	protein tyrosine phosphatase-like (proline instead of catalytic arginine), member b	0.7587
217269_s_at	PRSS7	protease, serine, 7 (enterokinase)	0.7597
201349_at	SLC9A3R1	solute carrier family 9 (sodium/hydrogen exchanger), isoform 3 regulator 1	0.7625
206710_s_at	EPB41L3	erythrocyte membrane protein band 4.1-like 3	0.7713
204751_x_at	DSC2	desmocollin 2	0.7737
207265_s_at	KDELR3	KDEL (Lys-Asp-Glu-Leu) endoplasmic reticulum protein retention receptor 3	0.7753
213501_at	ACOX1	acyl-Coenzyme A oxidase 1, palmitoyl	0.7762
209993_at	ABCB1	ATP-binding cassette, sub-family B (MDR/TAP), member 1	0.7791
210788_s_at	DHRS7	dehydrogenase/reductase (SDR family) member 7	0.7841
206600_s_at	SLC16A5	solute carrier family 16 (monocarboxylic acid transporters), member 5	0.7851
208623_s_at	VIL2	villin 2 (ezrin)	0.7857
202219_at	SLC6A8	solute carrier family 6 (neurotransmitter transporter, creatine), member 8	0.7882
202619_s_at	PLOD2	procollagen-lysine, 2-oxoglutarate 5-dioxygenase 2	0.789
209448_at	HTATIP2	HIV-1 Tat interactive protein 2, 30kDa	0.7892
211671_s_at	NR3C1	nuclear receptor subfamily 3, group C, member 1 (glucocorticoid receptor)	0.7897
221589_s_at	ALDH6A1	Aldehyde dehydrogenase 6 family, member A1	0.7922
217795_s_at	TMEM43	transmembrane protein 43	0.793
221766_s_at	FAM46A	family with sequence similarity 46, member A	0.7935
203914_x_at	HPGD	hydroxyprostaglandin dehydrogenase 15-(NAD)	0.7943
203058_s_at	PAPSS2	3'-phosphoadenosine 5'-phosphosulfate synthase 2	0.7959
207738_s_at	NCKAP1	NCK-associated protein 1	0.7965
201020_at	YWHAH	tyrosine 3-monooxygenase/tryptophan 5-monooxygenase activation protein, eta polypeptide	0.7974
205202_at	PCMT1	protein-L-isoaspartate (D-aspartate) O-methyltransferase	0.7975
203301_s_at	DMTF1	cyclin D binding myb-like transcription factor 1	0.7988
205750_at	BPHL	biphenyl hydrolase-like (serine hydrolase; breast epithelial mucin-associated antigen)	0.799
217743_s_at	TMEM30A	transmembrane protein 30A	0.8002
202101_s_at	RALB	v-ral simian leukemia viral oncogene homolog B (ras related; GTP binding protein)	0.8006
221751_at	PANK3	Pantothenate kinase 3	0.802
221841_s_at	KLF4	Kruppel-like factor 4 (gut)	0.8028
202375_at	SEC24D	SEC24 related gene family, member D (S. cerevisiae)	0.8032
201024_x_at	EIF5B	eukaryotic translation initiation factor 5B	0.8033
212633_at	KIAA0776	KIAA0776	0.8036
219682_s_at	TBX3	T-box 3 (ulnar mammary syndrome)	0.8039
214234_s_at	CYP3A5	cytochrome P450, family 3, subfamily A, polypeptide 5	0.8044
209142_s_at	UBE2G1	ubiquitin-conjugating enzyme E2G 1 (UBC7 homolog, C. elegans)	0.8047
208453_s_at	XPNPEP1	X-prolyl aminopeptidase (aminopeptidase P) 1, soluble	0.8049
211657_at	CEACAM6	carcinoembryonic antigen-related cell adhesion molecule 6	0.8054
222231_s_at	PRO1855	hypothetical protein PRO1855	0.8054
206857_s_at	FKBP1B	FK506 binding protein 1B, 12.6 kDa	0.8055
203060_s_at	PAPSS2	3'-phosphoadenosine 5'-phosphosulfate synthase 2	0.8082
217731_s_at	ITM2B	integral membrane protein 2B	0.8095
207431_s_at	DEGS1	degenerative spermatocyte homolog 1, lipid desaturase (Drosophila)	0.8102
203312_x_at	ARF6	ADP-ribosylation factor 6	0.8103
200703_at	DNCL1	dynein, cytoplasmic, light polypeptide 1	0.8107
210854_x_at	SLC6A8	solute carrier family 6 (neurotransmitter transporter, creatine), member 8	0.811
212458_at	SPRED2	sprouty-related, EVH1 domain containing 2	0.8117
212294_at	GNG12	guanine nucleotide binding protein (G protein), gamma 12	0.8125
222056_s_at	FAHD2A	fumarylacetoacetate hydrolase domain containing 2A	0.8125
219316_s_at	C14orf58	chromosome 14 open reading frame 58	0.8136
63825_at	ABHD2	Abhydrolase domain containing 2	0.8137
219080_s_at	CTPS2	CTP synthase II	0.8138
204348_s_at	AK3	adenylate kinase 3	0.814
201210_at	DDX3X	DEAD (Asp-Glu-Ala-Asp) box polypeptide 3, X-linked	0.8151
203695_s_at	DFNA5	deafness, autosomal dominant 5	0.8155
203096_s_at	RAPGEF2	Rap guanine nucleotide exchange factor (GEF) 2	0.8173
201940_at	CPD	carboxypeptidase D	0.8201
204517_at	PPIC	peptidylprolyl isomerase C (cyclophilin C)	0.8203
215812_s_at	SLC6A8 /// FLJ43855	solute carrier family 6 (neurotransmitter transporter, creatine), member 8	0.8219
209373_at	BENE	BENE protein	0.822
208763_s_at	DSIPI	delta sleep inducing peptide, immunoreactor	0.8222
200989_at	HIF1A	hypoxia-inducible factor 1, alpha subunit (basic helix-loop-helix transcription factor)	0.8232
220153_at	ENTPD7	ectonucleoside triphosphate diphosphohydrolase 7	0.8234
221122_at	HRASLS2	HRAS-like suppressor 2	0.8234
207480_s_at	MEIS2	Meis1, myeloid ecotropic viral integration site 1 homolog 2 (mouse)	0.824
201986_at	---	---	0.8252
209885_at	RHOD	ras homolog gene family, member D	0.8264
201212_at	LGMN	legumain	0.8266
219946_x_at	MYH14	myosin, heavy polypeptide 14	0.827
201068_s_at	PSMC2	proteasome (prosome, macropain) 26S subunit, ATPase, 2	0.8272
215111_s_at	TGFB1I4	transforming growth factor beta 1 induced transcript 4	0.8277
202225_at	CRK	V-crk sarcoma virus CT10 oncogene homolog (avian)	0.828
204009_s_at	KRAS	v-Ki-ras2 Kirsten rat sarcoma viral oncogene homolog	0.828
218024_at	BRP44L	brain protein 44-like	0.8287
212268_at	SERPINB1	serine (or cysteine) proteinase inhibitor, clade B (ovalbumin), member 1	0.829
207643_s_at	TNFRSF1A	tumor necrosis factor receptor superfamily, member 1A	0.8292
212010_s_at	H41	hypothetical protein H41	0.8295
203059_s_at	PAPSS2	3'-phosphoadenosine 5'-phosphosulfate synthase 2	0.8303
214707_x_at	ALMS1	Alstrom syndrome 1	0.8304
204750_s_at	DSC2	desmocollin 2	0.8324
214020_x_at	---	---	0.8329
219736_at	TRIM36	tripartite motif-containing 36	0.8329
200639_s_at	YWHAZ	tyrosine 3-monooxygenase/tryptophan 5-monooxygenase activation protein, zeta polypeptide	0.833
211992_at	WNK1	WNK lysine deficient protein kinase 1	0.8336
216971_s_at	PLEC1	plectin 1, intermediate filament binding protein 500kDa	0.8337
202066_at	PPFIA1	protein tyrosine phosphatase, receptor type, f polypeptide (PTPRF), interacting protein (liprin), alpha 1	0.8339
201628_s_at	RRAGA	Ras-related GTP binding A	0.8341
205765_at	CYP3A5	cytochrome P450, family 3, subfamily A, polypeptide 5	0.8345
203224_at	RFK	riboflavin kinase	0.8346
203953_s_at	CLDN3	claudin 3	0.8358
202838_at	FUCA1	fucosidase, alpha-L- 1, tissue	0.8359
201464_x_at	JUN	v-jun sarcoma virus 17 oncogene homolog (avian)	0.8362
218249_at	ZDHHC6	zinc finger, DHHC domain containing 6	0.8362
203097_s_at	RAPGEF2	Rap guanine nucleotide exchange factor (GEF) 2	0.8365
212685_s_at	TBL2	transducin (beta)-like 2	0.8379
213397_x_at	RNASE4	ribonuclease, RNase A family, 4	0.8399
205799_s_at	SLC3A1	solute carrier family 3, member 1	0.8403
207180_s_at	HTATIP2	HIV-1 Tat interactive protein 2, 30kDa	0.8406
214696_at	MGC14376	hypothetical protein MGC14376	0.8415
212665_at	TIPARP	TCDD-inducible poly(ADP-ribose) polymerase	0.8416
200965_s_at	ABLIM1	actin binding LIM protein 1	0.8421
204990_s_at	ITGB4	integrin, beta 4	0.8423
202080_s_at	OIP106	OGT(O-Glc-NAc transferase)-interacting protein 106 KDa	0.8425
208841_s_at	G3BP2	Ras-GTPase activating protein SH3 domain-binding protein 2	0.8425
208786_s_at	MAP1LC3B	microtubule-associated protein 1 light chain 3 beta	0.8434
202231_at	GA17	dendritic cell protein	0.8438
218243_at	RUFY1	RUN and FYVE domain containing 1	0.8443
202537_s_at	DKFZP564O123	DKFZP564O123 protein	0.8445
221009_s_at	ANGPTL4	angiopoietin-like 4	0.8446
220106_at	NPC1L1	NPC1 (Niemann-Pick disease, type C1, gene)-like 1	0.8447
212227_x_at	SUI1	putative translation initiation factor	0.8462
202458_at	PRSS23	protease, serine, 23	0.8463
212400_at	EEIG1	early estrogen-induced gene 1 protein	0.8463
213878_at	RECQL	RecQ protein-like (DNA helicase Q1-like)	0.8463
218012_at	TSPYL2	TSPY-like 2	0.8466
204036_at	EDG2	endothelial differentiation, lysophosphatidic acid G-protein-coupled receptor, 2	0.8467
218319_at	PELI1	pellino homolog 1 (Drosophila)	0.8473
201121_s_at	PGRMC1	progesterone receptor membrane component 1	0.8476
207543_s_at	P4HA1	procollagen-proline, 2-oxoglutarate 4-dioxygenase (proline 4-hydroxylase), alpha polypeptide I	0.8477
210442_at	IL1RL1	interleukin 1 receptor-like 1	0.8484
201307_at	SEPT11	septin 11	0.8486
202959_at	MUT	methylmalonyl Coenzyme A mutase	0.8486
208866_at	CSNK1A1	casein kinase 1, alpha 1	0.8492
210678_s_at	AGPAT2	1-acylglycerol-3-phosphate O-acyltransferase 2 (lysophosphatidic acid acyltransferase, beta)	0.8504
217959_s_at	TRAPPC4	trafficking protein particle complex 4	0.8518
207202_s_at	NR1I2	nuclear receptor subfamily 1, group I, member 2	0.8523
203002_at	AMOTL2	angiomotin like 2	0.8524
219716_at	APOL6	apolipoprotein L, 6	0.8527
37028_at	PPP1R15A	protein phosphatase 1, regulatory (inhibitor) subunit 15A	0.8529
206522_at	MGAM	maltase-glucoamylase (alpha-glucosidase)	0.8533
202948_at	IL1R1	interleukin 1 receptor, type I	0.8535
217788_s_at	GALNT2	UDP-N-acetyl-alpha-D-galactosamine:polypeptide N-acetylgalactosaminyltransferase 2 (GalNAc-T2)	0.8539
87100_at	ABHD2	Abhydrolase domain containing 2	0.8539
201318_s_at	MRCL3 /// MRLC2	myosin regulatory light chain MRCL3 /// myosin regulatory light chain MRLC2	0.8542
212658_at	LHFPL2	lipoma HMGIC fusion partner-like 2	0.8546
218065_s_at	C11orf15	chromosome 11 open reading frame 15	0.8546
205790_at	SCAP1	src family associated phosphoprotein 1	0.8548
202620_s_at	PLOD2	procollagen-lysine, 2-oxoglutarate 5-dioxygenase 2	0.8551
209555_s_at	CD36	CD36 antigen (collagen type I receptor, thrombospondin receptor)	0.8551
212040_at	TGOLN2	trans-golgi network protein 2	0.8553
212473_s_at	MICAL2	flavoprotein oxidoreductase MICAL2	0.8555
209185_s_at	IRS2	insulin receptor substrate 2	0.8561
40225_at	GAK	cyclin G associated kinase	0.8561
208648_at	VCP	valosin-containing protein	0.8564
213266_at	76P	Gamma tubulin ring complex protein (76p gene)	0.8566
206524_at	T	T, brachyury homolog (mouse)	0.8568
208690_s_at	PDLIM1	PDZ and LIM domain 1 (elfin)	0.8568
215511_at	---	---	0.8571
202241_at	TRIB1	tribbles homolog 1 (Drosophila)	0.8573
205016_at	TGFA	transforming growth factor, alpha	0.8574
200897_s_at	KIAA0992	palladin	0.8575
213101_s_at	ACTR3	ARP3 actin-related protein 3 homolog (yeast)	0.8577
217852_s_at	ARL10C	ADP-ribosylation factor-like 10C	0.858
217956_s_at	MASA	E-1 enzyme	0.8581
212190_at	SERPINE2	serine (or cysteine) proteinase inhibitor, clade E (nexin, plasminogen activator inhibitor type 1), member 2	0.8594
201898_s_at	UBE2A	ubiquitin-conjugating enzyme E2A (RAD6 homolog)	0.8595
203971_at	SLC31A1	solute carrier family 31 (copper transporters), member 1	0.86
209360_s_at	RUNX1	runt-related transcription factor 1 (acute myeloid leukemia 1; aml1 oncogene)	0.8601
201037_at	PFKP	phosphofructokinase, platelet	0.8605
214259_s_at	AKR7A2	aldo-keto reductase family 7, member A2 (aflatoxin aldehyde reductase)	0.8607
212097_at	CAV1	caveolin 1, caveolae protein, 22kDa	0.861
218552_at	ECHDC2	enoyl Coenzyme A hydratase domain containing 2	0.8611
212507_at	RW1	RW1 protein	0.8614
218657_at	RAPGEFL1	Rap guanine nucleotide exchange factor (GEF)-like 1	0.8616
204088_at	P2RX4	purinergic receptor P2X, ligand-gated ion channel, 4	0.8625
212472_at	MICAL2	flavoprotein oxidoreductase MICAL2	0.8626
202740_at	ACY1	aminoacylase 1	0.8627
201889_at	FAM3C	family with sequence similarity 3, member C	0.8629
201941_at	CPD	carboxypeptidase D	0.8633
218510_x_at	FLJ20152	hypothetical protein FLJ20152	0.8633
216499_at	---	---	0.8638
205108_s_at	APOB	apolipoprotein B (including Ag(x) antigen)	0.8639
209004_s_at	FBXL5	F-box and leucine-rich repeat protein 5	0.8639
201190_s_at	PITPNA	phosphatidylinositol transfer protein, alpha	0.864
213497_at	ABTB2	ankyrin repeat and BTB (POZ) domain containing 2	0.8644
204818_at	HSD17B2	hydroxysteroid (17-beta) dehydrogenase 2	0.8651
210461_s_at	ABLIM1	actin binding LIM protein 1	0.8657
219639_x_at	PARP6	poly (ADP-ribose) polymerase family, member 6	0.8657
201243_s_at	ATP1B1	ATPase, Na+/K+ transporting, beta 1 polypeptide	0.8658
218322_s_at	ACSL5	acyl-CoA synthetase long-chain family member 5	0.8662
217873_at	CAB39	calcium binding protein 39	0.8663
201194_at	SEPW1	selenoprotein W, 1	0.8668
203104_at	CSF1R	colony stimulating factor 1 receptor, formerly McDonough feline sarcoma viral (v-fms) oncogene homolog	0.8674
215200_x_at	---	---	0.8674
201373_at	PLEC1	plectin 1, intermediate filament binding protein 500kDa	0.868
209442_x_at	ANK3	ankyrin 3, node of Ranvier (ankyrin G)	0.8681
217824_at	UBE2J1	ubiquitin-conjugating enzyme E2, J1 (UBC6 homolog, yeast)	0.8684
208734_x_at	RAB2	RAB2, member RAS oncogene family	0.8685
200925_at	COX6A1	cytochrome c oxidase subunit VIa polypeptide 1	0.8688
201282_at	OGDH	oxoglutarate (alpha-ketoglutarate) dehydrogenase (lipoamide)	0.869
207094_at	---	---	0.8694
209372_x_at	TUBB2 /// MGC8685	tubulin, beta 2 /// tubulin, beta polypeptide paralog	0.8696
203903_s_at	HEPH	hephaestin	0.8698
201702_s_at	PPP1R10	protein phosphatase 1, regulatory subunit 10	0.8706
205566_at	ABHD2	abhydrolase domain containing 2	0.8707
203008_x_at	TXNDC9	thioredoxin domain containing 9	0.8709
201841_s_at	HSPB1	heat shock 27kDa protein 1	0.8712
219014_at	PLAC8	placenta-specific 8	0.8714
220186_s_at	PC-LKC	protocadherin LKC	0.8717
202729_s_at	LTBP1	latent transforming growth factor beta binding protein 1	0.8718
217249_x_at	---	---	0.8721
37462_i_at	SF3A2	splicing factor 3a, subunit 2, 66kDa	0.8726
208424_s_at	CIAPIN1	cytokine induced apoptosis inhibitor 1	0.8727
202419_at	FVT1	follicular lymphoma variant translocation 1	0.8728
207222_at	PLA2G10	phospholipase A2, group X	0.8729
208631_s_at	HADHA	hydroxyacyl-Coenzyme A dehydrogenase/3-ketoacyl-Coenzyme A thiolase/enoyl-Coenzyme A hydratase (trifunctional protein), alpha subunit	0.873
211988_at	SMARCE1	SWI/SNF related, matrix associated, actin dependent regulator of chromatin, subfamily e, member 1	0.873
216500_at	---	---	0.873
207984_s_at	MPP2	membrane protein, palmitoylated 2 (MAGUK p55 subfamily member 2)	0.8732
202421_at	IGSF3	Immunoglobulin superfamily, member 3	0.8734
203166_at	CFDP1	craniofacial development protein 1	0.8734
203390_s_at	KIF3C	kinesin family member 3C	0.8738
203042_at	LAMP2	lysosomal-associated membrane protein 2	0.8745
201783_s_at	---	---	0.8747
209712_at	SLC35D1	solute carrier family 35 (UDP-glucuronic acid/UDP-N-acetylgalactosamine dual transporter), member D1	0.8754
201542_at	SARA1	SAR1a gene homolog 1 (S. cerevisiae)	0.8755
209191_at	TUBB6	tubulin, beta 6	0.8756
219802_at	FLJ22028	hypothetical protein FLJ22028	0.8756
212777_at	SOS1	son of sevenless homolog 1 (Drosophila)	0.8758
208846_s_at	VDAC3	voltage-dependent anion channel 3	0.8759
209501_at	CDR2	cerebellar degeneration-related protein 2, 62kDa	0.8759
209994_s_at	ABCB1 /// ABCB4	ATP-binding cassette, sub-family B (MDR/TAP), member 1 /// ATP-binding cassette, sub-family B (MDR/TAP), member 4	0.8759
218032_at	SNN	stannin	0.8761
213258_at	TFPI	Tissue factor pathway inhibitor (lipoprotein-associated coagulation inhibitor)	0.8765
204977_at	DDX10	DEAD (Asp-Glu-Ala-Asp) box polypeptide 10	0.8768
209931_s_at	FKBP1B	FK506 binding protein 1B, 12.6 kDa	0.8774
204084_s_at	CLN5	ceroid-lipofuscinosis, neuronal 5	0.8775
202788_at	MAPKAPK3	mitogen-activated protein kinase-activated protein kinase 3	0.8776
202958_at	PTPN9	protein tyrosine phosphatase, non-receptor type 9	0.8776
209250_at	DEGS1	degenerative spermatocyte homolog 1, lipid desaturase (Drosophila)	0.8776
219010_at	FLJ10901	hypothetical protein FLJ10901	0.8781
212454_x_at	HNRPDL	Heterogeneous nuclear ribonucleoprotein D-like	0.8782
203090_at	SDF2	stromal cell-derived factor 2	0.8784
220457_at	FLJ10211	hypothetical protein FLJ10211	0.8784
209018_s_at	PINK1	PTEN induced putative kinase 1	0.8789
202441_at	SPFH1	SPFH domain family, member 1	0.8794
206155_at	ABCC2	ATP-binding cassette, sub-family C (CFTR/MRP), member 2	0.8801
209684_at	RIN2	Ras and Rab interactor 2	0.8802
211984_at	CALM1	calmodulin 1 (phosphorylase kinase, delta)	0.8802
205141_at	ANG	angiogenin, ribonuclease, RNase A family, 5	0.8803
200787_s_at	PEA15	phosphoprotein enriched in astrocytes 15	0.8805
207292_s_at	MAPK7	mitogen-activated protein kinase 7	0.8807
201208_s_at	TNFAIP1	tumor necrosis factor, alpha-induced protein 1 (endothelial)	0.8813
220056_at	IL22RA1	interleukin 22 receptor, alpha 1	0.8813
204502_at	SAMHD1	SAM domain and HD domain 1	0.8816
218269_at	RNASE3L	nuclear RNase III Drosha	0.8816
202998_s_at	LOXL2	lysyl oxidase-like 2	0.8817
212441_at	---	---	0.8818
215425_at	BTG3	BTG family, member 3	0.8818
202893_at	UNC13B	unc-13 homolog B (C. elegans)	0.8819
90265_at	CENTA1	centaurin, alpha 1	0.8821
202364_at	MXI1	MAX interactor 1	0.8822
204524_at	PDPK1	3-phosphoinositide dependent protein kinase-1	0.8826
201022_s_at	DSTN	destrin (actin depolymerizing factor)	0.883
210390_s_at	CCL14 /// CCL15	chemokine (C-C motif) ligand 14 /// chemokine (C-C motif) ligand 15	0.8834
219402_s_at	DERL1	Der1-like domain family, member 1	0.8834
202878_s_at	C1QR1	complement component 1, q subcomponent, receptor 1	0.8835
201588_at	TXNL1	thioredoxin-like 1	0.8838
209379_s_at	KIAA1128	KIAA1128	0.8841
220150_s_at	C6orf60	chromosome 6 open reading frame 60	0.8843
204430_s_at	SLC2A5	solute carrier family 2 (facilitated glucose/fructose transporter), member 5	0.8844
218092_s_at	HRB	HIV-1 Rev binding protein	0.8844
218764_at	PRKCH	protein kinase C, eta	0.8846
202079_s_at	OIP106	OGT(O-Glc-NAc transferase)-interacting protein 106 KDa	0.8848
210406_s_at	RAB6A /// RAB6C	RAB6A, member RAS oncogene family	0.8852
212930_at	ATP2B1	ATPase, Ca++ transporting, plasma membrane 1	0.8852
202005_at	ST14	suppression of tumorigenicity 14 (colon carcinoma, matriptase, epithin)	0.8853
208190_s_at	LISCH7	liver-specific bHLH-Zip transcription factor	0.8853
212862_at	CDS2	CDP-diacylglycerol synthase (phosphatidate cytidylyltransferase) 2	0.8855
204937_s_at	ZNF274	zinc finger protein 274	0.8858
221984_s_at	C2orf17	chromosome 2 open reading frame 17	0.8858
200945_s_at	SEC31L1	SEC31-like 1 (S. cerevisiae)	0.8859
221763_at	JMJD1C	jumonji domain containing 1C	0.886
212622_at	---	---	0.8862
220974_x_at	SFXN3	sideroflexin 3	0.8865
207735_at	RNF125	ring finger protein 125	0.8866
216750_at	APBB2	amyloid beta (A4) precursor protein-binding, family B, member 2 (Fe65-like)	0.8866
213729_at	FNBP3	formin binding protein 3	0.8868
210324_at	C8G	complement component 8, gamma polypeptide	0.8869
217225_x_at	NOMO1 /// NOMO2 /// NOMO3	NODAL modulator 1 /// NODAL modulator 2 /// NODAL modulator 3	0.8869
215543_s_at	LARGE	like-glycosyltransferase	0.8871
210966_x_at	LARP	likely ortholog of mouse la related protein	0.8873
201778_s_at	KIAA0494	KIAA0494 gene product	0.8875
219360_s_at	TRPM4	transient receptor potential cation channel, subfamily M, member 4	0.8875
201362_at	IVNS1ABP	influenza virus NS1A binding protein	0.8876
203087_s_at	KIF2	kinesin heavy chain member 2	0.8876
217862_at	PIAS1	protein inhibitor of activated STAT, 1	0.8879
213462_at	NPAS2	neuronal PAS domain protein 2	0.888
201368_at	ZFP36L2	zinc finger protein 36, C3H type-like 2	0.8886
201409_s_at	PPP1CB	protein phosphatase 1, catalytic subunit, beta isoform	0.8887
201260_s_at	SYPL	synaptophysin-like protein	0.8888
212383_at	ATP6V0A1	ATPase, H+ transporting, lysosomal V0 subunit a isoform 1	0.8888
216145_at	DGCR14	DiGeorge syndrome critical region gene 14	0.8888
219939_s_at	UNR	upstream of NRAS	0.8889
203335_at	PHYH	phytanoyl-CoA hydroxylase (Refsum disease)	0.8893
207578_s_at	HTR4	5-hydroxytryptamine (serotonin) receptor 4	0.8893
212590_at	RRAS2	related RAS viral (r-ras) oncogene homolog 2	0.8893
212169_at	FKBP9	FK506 binding protein 9, 63 kDa	0.8894
213039_at	ARHGEF18	rho/rac guanine nucleotide exchange factor (GEF) 18	0.8897
202530_at	MAPK14	mitogen-activated protein kinase 14	0.8898
208662_s_at	TTC3	tetratricopeptide repeat domain 3	0.8898
207911_s_at	TGM5	transglutaminase 5	0.8901
209536_s_at	EHD4	EH-domain containing 4	0.8901
207524_at	ST7	suppression of tumorigenicity 7	0.8907
204703_at	TTC10	tetratricopeptide repeat domain 10	0.8908
214681_at	GK	glycerol kinase	0.8908
203974_at	HDHD1A	haloacid dehalogenase-like hydrolase domain containing 1A	0.8909
218898_at	CT120	membrane protein expressed in epithelial-like lung adenocarcinoma	0.8909
208774_at	CSNK1D	Casein kinase 1, delta	0.8912
209575_at	IL10RB	interleukin 10 receptor, beta	0.8912
207749_s_at	PPP2R3A	protein phosphatase 2 (formerly 2A), regulatory subunit B'', alpha	0.8914
208765_s_at	HNRPR	heterogeneous nuclear ribonucleoprotein R	0.8914
201431_s_at	DPYSL3	dihydropyrimidinase-like 3	0.8915
219217_at	FLJ23441	hypothetical protein FLJ23441	0.8919
51774_s_at	LOC222070	hypothetical protein LOC222070	0.8919
214228_x_at	TNFRSF4	tumor necrosis factor receptor superfamily, member 4	0.8921
208894_at	HLA-DRA	major histocompatibility complex, class II, DR alpha	0.8925
218846_at	CRSP3	cofactor required for Sp1 transcriptional activation, subunit 3, 130kDa	0.8932
217812_at	YTHDF2	YTH domain family, member 2	0.8933
202012_s_at	EXT2	exostoses (multiple) 2	0.8936
203467_at	PMM1	phosphomannomutase 1	0.8936
205067_at	IL1B	interleukin 1, beta	0.8936
212601_at	ZZEF1	zinc finger, ZZ type with EF hand domain 1	0.8937
213830_at	TRD@	T-cell receptor-delta mRNA, 3' end. /// T cell receptor delta locus	0.8938
31846_at	RHOD	ras homolog gene family, member D	0.894
210105_s_at	FYN	FYN oncogene related to SRC, FGR, YES	0.8941
213107_at	---	---	0.8942
37860_at	ZNF337	zinc finger protein 337	0.8942
211979_at	GPR107	G protein-coupled receptor 107	0.8943
203954_x_at	CLDN3	claudin 3	0.8944
216366_x_at	---	---	0.8945
209179_s_at	LENG4	leukocyte receptor cluster (LRC) member 4	0.8947
218847_at	IMP-2	IGF-II mRNA-binding protein 2	0.8947
218333_at	DERL2	Der1-like domain family, member 2	0.8948
208842_s_at	GORASP2	golgi reassembly stacking protein 2, 55kDa	0.8949
201678_s_at	DC12	DC12 protein	0.895
205370_x_at	DBT	dihydrolipoamide branched chain transacylase E2	0.8955
219006_at	C6orf66	chromosome 6 open reading frame 66	0.8955
211316_x_at	CFLAR	CASP8 and FADD-like apoptosis regulator	0.8956
202733_at	P4HA2	procollagen-proline, 2-oxoglutarate 4-dioxygenase (proline 4-hydroxylase), alpha polypeptide II	0.896
212403_at	UBE3B	ubiquitin protein ligase E3B	0.8963
210532_s_at	C14orf2	chromosome 14 open reading frame 2	0.8965
210664_s_at	TFPI	tissue factor pathway inhibitor (lipoprotein-associated coagulation inhibitor)	0.8967
219281_at	MSRA	methionine sulfoxide reductase A	0.8967
212589_at	RRAS2	related RAS viral (r-ras) oncogene homolog 2	0.897
218302_at	PSENEN	presenilin enhancer 2 homolog (C. elegans)	0.897
211440_x_at	CYP3A43	cytochrome P450, family 3, subfamily A, polypeptide 43	0.8972
204537_s_at	GABRE	gamma-aminobutyric acid (GABA) A receptor, epsilon	0.8975
204659_s_at	GFER	growth factor, augmenter of liver regeneration (ERV1 homolog, S. cerevisiae)	0.8975
222212_s_at	LASS2	LAG1 longevity assurance homolog 2 (S. cerevisiae)	0.8976
31874_at	GAS2L1	growth arrest-specific 2 like 1	0.8979
207919_at	ART1	ADP-ribosyltransferase 1	0.898
203704_s_at	RREB1	ras responsive element binding protein 1	0.8981
201904_s_at	CTDSPL	CTD (carboxy-terminal domain, RNA polymerase II, polypeptide A) small phosphatase-like	0.8984
221755_at	EHBP1L1	EH domain binding protein 1-like 1	0.8985
208978_at	CRIP2	cysteine-rich protein 2	0.8987
217763_s_at	RAB31	RAB31, member RAS oncogene family	0.8987
202087_s_at	CTSL	cathepsin L	0.8989
214114_x_at	FASTK	FAST kinase	0.8989
219998_at	HSPC159	HSPC159 protein	0.8992
208390_s_at	GLP1R	glucagon-like peptide 1 receptor	0.8993
220127_s_at	FBXL12	F-box and leucine-rich repeat protein 12	0.8993
201968_s_at	PGM1	phosphoglucomutase 1	0.8994
201363_s_at	IVNS1ABP	influenza virus NS1A binding protein	0.8999
211805_s_at	SLC8A1	solute carrier family 8 (sodium/calcium exchanger), member 1	0.9003
221846_s_at	CASKIN2	CASK interacting protein 2	0.9003
209787_s_at	HMGN4	high mobility group nucleosomal binding domain 4	0.9005
211783_s_at	MTA1	metastasis associated 1	0.9005
204204_at	SLC31A2	solute carrier family 31 (copper transporters), member 2	0.9007
209911_x_at	HIST1H2BD	histone 1, H2bd	0.9007
218699_at	RAB7L1	RAB7, member RAS oncogene family-like 1	0.9016
214736_s_at	ADD1	adducin 1 (alpha)	0.9019
218214_at	FLJ11773	hypothetical protein FLJ11773	0.9022
207007_at	NR1I3	nuclear receptor subfamily 1, group I, member 3	0.9024
91703_at	EHBP1L1	EH domain binding protein 1-like 1	0.9025
208158_s_at	OSBPL1A	oxysterol binding protein-like 1A	0.9027
218259_at	MKL2	MKL/myocardin-like 2	0.9028
202136_at	ZMYND11	zinc finger, MYND domain containing 11	0.9029
213661_at	DKFZP586H2123	regeneration associated muscle protease	0.903
203712_at	KIAA0020	KIAA0020	0.9031
217751_at	GSTK1	glutathione S-transferase kappa 1	0.9034
217764_s_at	RAB31	RAB31, member RAS oncogene family	0.9034
218118_s_at	TIMM23	translocase of inner mitochondrial membrane 23 homolog (yeast)	0.9034
220027_s_at	RASIP1	Ras interacting protein 1	0.9034
202715_at	CAD	carbamoyl-phosphate synthetase 2, aspartate transcarbamylase, and dihydroorotase	0.9036
218296_x_at	FLJ10504	misato	0.904
220395_at	DNAJA4	DnaJ (Hsp40) homolog, subfamily A, member 4	0.904
204928_s_at	SLC10A3	solute carrier family 10 (sodium/bile acid cotransporter family), member 3	0.9041
202912_at	ADM	adrenomedullin	0.9042
213283_s_at	SALL2	sal-like 2 (Drosophila)	0.9042
212343_at	MGC21416	hypothetical protein MGC21416	0.9044
212438_at	RY1	putative nucleic acid binding protein RY-1	0.9046
202197_at	MTMR3	myotubularin related protein 3	0.9049
219247_s_at	ZDHHC14	zinc finger, DHHC domain containing 14	0.9049
201798_s_at	FER1L3	fer-1-like 3, myoferlin (C. elegans)	0.9051
205637_s_at	SH3GL3	SH3-domain GRB2-like 3	0.9051
209398_at	HIST1H1C	histone 1, H1c	0.9051
214849_at	C6orf69	chromosome 6 open reading frame 69	0.9051
201723_s_at	GALNT1	UDP-N-acetyl-alpha-D-galactosamine:polypeptide N-acetylgalactosaminyltransferase 1 (GalNAc-T1)	0.9054
209086_x_at	MCAM	melanoma cell adhesion molecule	0.9055
213242_x_at	KIAA0284	KIAA0284	0.9056
204993_at	GNAZ	guanine nucleotide binding protein (G protein), alpha z polypeptide	0.9058
218485_s_at	SLC35C1	solute carrier family 35, member C1	0.9059
202431_s_at	MYC	v-myc myelocytomatosis viral oncogene homolog (avian)	0.906
217496_s_at	IDE	insulin-degrading enzyme	0.906
202802_at	DHPS	deoxyhypusine synthase	0.9061
35147_at	MCF2L	MCF.2 cell line derived transforming sequence-like	0.9063
208749_x_at	FLOT1	flotillin 1	0.9066
219059_s_at	XLKD1	extracellular link domain containing 1	0.9067
212830_at	EGFL5	EGF-like-domain, multiple 5	0.9068
203446_s_at	OCRL	oculocerebrorenal syndrome of Lowe	0.9072
222127_s_at	SEC3L1	SEC3-like 1 (S. cerevisiae)	0.9072
213571_s_at	EIF4E2	eukaryotic translation initiation factor 4E member 2	0.9078
202365_at	MGC5139	hypothetical protein MGC5139	0.9079
202969_at	DYRK2	Dual-specificity tyrosine-(Y)-phosphorylation regulated kinase 2	0.908
219460_s_at	FLJ20507	hypothetical protein FLJ20507	0.908
203287_at	LAD1	ladinin 1	0.9086
209508_x_at	CFLAR	CASP8 and FADD-like apoptosis regulator	0.9088
209374_s_at	IGHM	immunoglobulin heavy constant mu	1.1002
200735_x_at	NACA	nascent-polypeptide-associated complex alpha polypeptide	1.1004
212608_s_at	NUDT3	Nudix (nucleoside diphosphate linked moiety X)-type motif 3	1.1004
200725_x_at	RPL10	ribosomal protein L10	1.1007
200747_s_at	NUMA1	nuclear mitotic apparatus protein 1	1.1007
208445_s_at	BAZ1B	bromodomain adjacent to zinc finger domain, 1B	1.1007
200957_s_at	SSRP1	structure specific recognition protein 1	1.101
216183_at	TGM2	transglutaminase 2 (C polypeptide, protein-glutamine-gamma-glutamyltransferase)	1.1011
217653_x_at	---	---	1.1013
203462_x_at	EIF3S9	eukaryotic translation initiation factor 3, subunit 9 eta, 116kDa	1.1016
200062_s_at	RPL30	ribosomal protein L30	1.1019
206387_at	---	---	1.1019
211512_s_at	OGFR	opioid growth factor receptor	1.1019
211370_s_at	MAP2K5	mitogen-activated protein kinase kinase 5	1.1022
216356_x_at	BAIAP3	BAI1-associated protein 3	1.1022
218219_s_at	LANCL2	LanC lantibiotic synthetase component C-like 2 (bacterial)	1.1025
200781_s_at	RPS15A /// ARL6IP	ribosomal protein S15a /// ADP-ribosylation factor-like 6 interacting protein	1.103
205267_at	POU2AF1	POU domain, class 2, associating factor 1	1.1036
209658_at	CDC16	CDC16 cell division cycle 16 homolog (S. cerevisiae)	1.1036
219198_at	GTF3C4	general transcription factor IIIC, polypeptide 4, 90kDa	1.104
219497_s_at	BCL11A	B-cell CLL/lymphoma 11A (zinc finger protein)	1.1048
202257_s_at	CD2BP2	CD2 antigen (cytoplasmic tail) binding protein 2	1.1052
201429_s_at	RPL37A	ribosomal protein L37a	1.1054
217066_s_at	DMPK	dystrophia myotonica-protein kinase	1.1055
220335_x_at	FLJ21736	esterase 31	1.1055
218315_s_at	CDK5RAP1	CDK5 regulatory subunit associated protein 1	1.1062
218931_at	RAB17	RAB17, member RAS oncogene family	1.1064
212695_at	CRY2	cryptochrome 2 (photolyase-like)	1.1066
202559_x_at	DKFZP547E1010	DKFZP547E1010 protein	1.1067
200811_at	CIRBP	cold inducible RNA binding protein	1.107
216560_x_at	IGLC2	Immunoglobulin lambda constant 2 (Kern-Oz- marker)	1.1074
202961_s_at	ATP5J2	ATP synthase, H+ transporting, mitochondrial F0 complex, subunit f, isoform 2	1.1079
210502_s_at	PPIE	peptidylprolyl isomerase E (cyclophilin E)	1.1079
211640_x_at	IGHG1	immunoglobulin heavy constant gamma 1 (G1m marker)	1.1079
200933_x_at	RPS4X	ribosomal protein S4, X-linked	1.108
208646_at	RPS14	ribosomal protein S14	1.1082
221951_at	LOC283232	hypothetical protein LOC283232	1.1093
200001_at	CAPNS1	calpain, small subunit 1	1.1099
209565_at	ZNF183	zinc finger protein 183 (RING finger, C3HC4 type)	1.1099
202121_s_at	BC-2	putative breast adenocarcinoma marker (32kD)	1.11
211710_x_at	RPL4	ribosomal protein L4	1.1103
209966_x_at	ESRRG	estrogen-related receptor gamma	1.1105
209226_s_at	TNPO1	transportin 1	1.1112
206860_s_at	FLJ20323	hypothetical protein FLJ20323	1.112
202273_at	PDGFRB	platelet-derived growth factor receptor, beta polypeptide	1.1122
214317_x_at	RPS9	ribosomal protein S9	1.1123
216320_x_at	MST1	macrophage stimulating 1 (hepatocyte growth factor-like)	1.1127
217988_at	CCNB1IP1	cyclin B1 interacting protein 1	1.1127
218606_at	ZDHHC7	zinc finger, DHHC domain containing 7	1.1127
202258_s_at	PFAAP5	phosphonoformate immuno-associated protein 5	1.1132
211908_x_at	IGHG1 /// LOC390714	immunoglobulin heavy constant gamma 1 (G1m marker)	1.1132
212869_x_at	TPT1	tumor protein, translationally-controlled 1	1.1132
212067_s_at	C1R	complement component 1, r subcomponent	1.1133
216389_s_at	WDR23	WD repeat domain 23	1.1133
218011_at	---	---	1.1133
208101_s_at	C9orf74	chromosome 9 open reading frame 74	1.1134
202846_s_at	PIGC	phosphatidylinositol glycan, class C	1.1135
211649_x_at	IGHG1	Immunoglobulin heavy constant gamma 1 (G1m marker)	1.1137
213718_at	RBM4	RNA binding motif protein 4	1.1139
208987_s_at	FBXL11	F-box and leucine-rich repeat protein 11	1.1141
212841_s_at	PPFIBP2	PTPRF interacting protein, binding protein 2 (liprin beta 2)	1.1141
201294_s_at	WSB1	WD repeat and SOCS box-containing 1	1.1143
222252_x_at	---	---	1.1144
203911_at	RAP1GA1	RAP1, GTPase activating protein 1	1.1146
208204_s_at	CAV3	caveolin 3	1.1146
220052_s_at	TINF2	TERF1 (TRF1)-interacting nuclear factor 2	1.1149
206075_s_at	CSNK2A1	casein kinase 2, alpha 1 polypeptide	1.1158
211835_at	---	---	1.1158
210610_at	CEACAM1	carcinoembryonic antigen-related cell adhesion molecule 1 (biliary glycoprotein)	1.1165
35820_at	GM2A	GM2 ganglioside activator	1.1168
216342_x_at	---	---	1.1169
200676_s_at	UBE2L3	ubiquitin-conjugating enzyme E2L 3	1.117
219118_at	FKBP11	FK506 binding protein 11, 19 kDa	1.1174
203107_x_at	RPS2	ribosomal protein S2	1.1177
201154_x_at	RPL4	ribosomal protein L4	1.1179
202642_s_at	TRRAP	transformation/transcription domain-associated protein	1.118
210529_s_at	KIAA0738	KIAA0738 gene product	1.118
209589_s_at	EPHB2	EPH receptor B2	1.1181
214833_at	KIAA0792	KIAA0792 gene product	1.1187
211666_x_at	RPL3	ribosomal protein L3	1.1188
211882_x_at	FUT6	fucosyltransferase 6 (alpha (1,3) fucosyltransferase)	1.119
35201_at	HNRPL	heterogeneous nuclear ribonucleoprotein L	1.1195
211645_x_at	---	Cationic anti-DNA autoantibody	1.1202
213864_s_at	NAP1L1	nucleosome assembly protein 1-like 1	1.1202
203193_at	ESRRA	estrogen-related receptor alpha	1.1206
212491_s_at	DNAJC8	DnaJ (Hsp40) homolog, subfamily C, member 8	1.1208
216557_x_at	IGHG1	immunoglobulin heavy constant gamma 1 (G1m marker)	1.1215
212411_at	IMP4	U3 snoRNP protein 4 homolog	1.1217
209932_s_at	DUT	dUTP pyrophosphatase	1.1221
200036_s_at	RPL10A	ribosomal protein L10a	1.1226
205049_s_at	CD79A	CD79A antigen (immunoglobulin-associated alpha)	1.1226
219114_at	C3orf18	chromosome 3 open reading frame 18	1.1229
200623_s_at	CALM3	calmodulin 3 (phosphorylase kinase, delta)	1.1232
200715_x_at	RPL13A	ribosomal protein L13a	1.1235
204904_at	GJA4	gap junction protein, alpha 4, 37kDa (connexin 37)	1.1245
200057_s_at	NONO	non-POU domain containing, octamer-binding	1.1249
221488_s_at	C6orf82	chromosome 6 open reading frame 82	1.1254
200814_at	PSME1	proteasome (prosome, macropain) activator subunit 1 (PA28 alpha)	1.1257
204044_at	QPRT	quinolinate phosphoribosyltransferase (nicotinate-nucleotide pyrophosphorylase (carboxylating))	1.1257
200940_s_at	RERE	arginine-glutamic acid dipeptide (RE) repeats	1.1262
204648_at	NPR1	natriuretic peptide receptor A/guanylate cyclase A (atrionatriuretic peptide receptor A)	1.1265
209289_at	NFIB	nuclear factor I/B	1.1267
212187_x_at	PTGDS	prostaglandin D2 synthase 21kDa (brain)	1.1267
219186_at	ZBTB7	zinc finger and BTB domain containing 7	1.1279
202871_at	TRAF4	TNF receptor-associated factor 4	1.128
204216_s_at	FLJ11806	nuclear protein UKp68	1.128
212433_x_at	RPS2	ribosomal protein S2	1.128
35666_at	SEMA3F	sema domain, immunoglobulin domain (Ig), short basic domain, secreted, (semaphorin) 3F	1.1287
209355_s_at	PPAP2B	phosphatidic acid phosphatase type 2B	1.1292
205255_x_at	TCF7	transcription factor 7 (T-cell specific, HMG-box)	1.1293
212203_x_at	IFITM3	interferon induced transmembrane protein 3 (1-8U)	1.1296
207770_x_at	CSH2	chorionic somatomammotropin hormone 2	1.13
204839_at	POP5	processing of precursor 5, ribonuclease P/MRP subunit (S. cerevisiae)	1.1304
217258_x_at	---	IgG to Puumala virus G2, light chain variable region	1.1309
208747_s_at	C1S	complement component 1, s subcomponent	1.1312
209690_s_at	DOK4	docking protein 4	1.132
212193_s_at	LARP	likely ortholog of mouse la related protein	1.1325
220035_at	NUP210	nucleoporin 210kDa	1.1325
218609_s_at	NUDT2	nudix (nucleoside diphosphate linked moiety X)-type motif 2	1.1326
201059_at	---	---	1.1328
202554_s_at	GSTM3	glutathione S-transferase M3 (brain)	1.1332
217961_at	FLJ20551	hypothetical protein FLJ20551	1.1333
217819_at	GOLGA7	golgi autoantigen, golgin subfamily a, 7	1.1335
209843_s_at	SOX10	SRY (sex determining region Y)-box 10	1.134
210847_x_at	TNFRSF25	tumor necrosis factor receptor superfamily, member 25	1.135
221814_at	GPR124	G protein-coupled receptor 124	1.136
217978_s_at	UBE2Q	ubiquitin-conjugating enzyme E2Q (putative)	1.1366
213421_x_at	PRSS3	protease, serine, 3 (mesotrypsin)	1.1367
208627_s_at	NSEP1	nuclease sensitive element binding protein 1	1.137
220441_at	FLJ13236	hypothetical protein FLJ13236	1.137
211635_x_at	---	IgM rheumatoid factor RF-TT1, variable heavy chain	1.1372
217733_s_at	TMSB10	thymosin, beta 10	1.1374
215963_x_at	---	---	1.1376
204902_s_at	APG4B	APG4 autophagy 4 homolog B (S. cerevisiae)	1.1379
203437_at	C17orf35	chromosome 17 open reading frame 35	1.138
208686_s_at	BRD2	bromodomain containing 2	1.1384
201906_s_at	CTDSPL	CTD (carboxy-terminal domain, RNA polymerase II, polypeptide A) small phosphatase-like	1.139
200859_x_at	FLNA	filamin A, alpha (actin binding protein 280)	1.1393
220642_x_at	GPR89	G protein-coupled receptor 89	1.1394
201622_at	SND1	staphylococcal nuclease domain containing 1	1.1396
211881_x_at	IGLJ3	immunoglobulin lambda joining 3	1.1401
219992_at	TAC3	tachykinin 3 (neuromedin K, neurokinin beta)	1.1402
201217_x_at	RPL3	ribosomal protein L3	1.142
215946_x_at	IGLL1 /// LOC91316	immunoglobulin lambda-like polypeptide 1 /// similar to bK246H3.1 (immunoglobulin lambda-like polypeptide 1, pre-B-cell specific)	1.1427
213579_s_at	EP300	E1A binding protein p300	1.1437
210133_at	CCL11	chemokine (C-C motif) ligand 11	1.1439
200789_at	ECH1	enoyl Coenzyme A hydratase 1, peroxisomal	1.1446
201415_at	GSS	glutathione synthetase	1.1466
209929_s_at	IKBKG	inhibitor of kappa light polypeptide gene enhancer in B-cells, kinase gamma	1.1473
216510_x_at	IGHG1 /// LOC390714	immunoglobulin heavy constant gamma 1 (G1m marker) /// similar to Ig heavy chain V-III region VH26 precursor	1.1479
212273_x_at	GNAS	GNAS complex locus	1.1485
203423_at	RBP1	retinol binding protein 1, cellular	1.1487
209138_x_at	IGLC2	Immunoglobulin lambda constant 2 (Kern-Oz- marker)	1.1495
218189_s_at	NANS	N-acetylneuraminic acid synthase (sialic acid synthase)	1.1498
219133_at	FLJ20604	hypothetical protein FLJ20604	1.1503
207961_x_at	MYH11	myosin, heavy polypeptide 11, smooth muscle	1.1504
208717_at	OXA1L	oxidase (cytochrome c) assembly 1-like	1.1507
218027_at	MRPL15	mitochondrial ribosomal protein L15	1.1511
211996_s_at	KIAA0220	PI-3-kinase-related kinase SMG-1-like	1.1517
203557_s_at	PCBD1	6-pyruvoyl-tetrahydropterin synthase/dimerization cofactor of hepatocyte nuclear factor 1 alpha (TCF1)	1.1521
222380_s_at	---	Similar to Microneme antigen	1.1522
211692_s_at	BBC3	BCL2 binding component 3	1.1529
201762_s_at	PSME2	proteasome (prosome, macropain) activator subunit 2 (PA28 beta)	1.1535
221798_x_at	---	---	1.1538
211633_x_at	IGHG1	Immunoglobulin heavy constant gamma 1 (G1m marker)	1.1559
204538_x_at	NPIP	nuclear pore complex interacting protein	1.1564
214916_x_at	IGH /// LOC390714	immunoglobulin heavy locus /// immunoglobulin heavy constant gamma 1 (G1m marker) /// immunoglobulin heavy constant gamma 2 (G2m marker)	1.1575
217281_x_at	IGHG1 /// IGHM /// MGC27165	immunoglobulin heavy constant gamma 1 (G1m marker) /// immunoglobulin heavy constant mu /// hypothetical protein MGC27165	1.1578
212578_x_at	RPS17	ribosomal protein S17	1.1632
203617_x_at	ELK1	ELK1, member of ETS oncogene family	1.1634
202555_s_at	MYLK	myosin, light polypeptide kinase	1.1643
214777_at	---	Anti-HIV-1 gp120 V3 loop antibody DO142-10 light chain variable region	1.166
211487_x_at	RPS17	ribosomal protein S17	1.1671
200888_s_at	RPL23	ribosomal protein L23	1.1674
221499_s_at	STX16	syntaxin 16	1.1675
214038_at	CCL8	chemokine (C-C motif) ligand 8	1.1676
213812_s_at	CAMKK2	calcium/calmodulin-dependent protein kinase kinase 2, beta	1.1699
205382_s_at	DF	D component of complement (adipsin)	1.1702
216576_x_at	---	---	1.171
220739_s_at	CNNM3	cyclin M3	1.1714
207842_s_at	CASC3	cancer susceptibility candidate 3	1.1741
202051_s_at	ZNF262	zinc finger protein 262	1.1747
221688_s_at	C15orf12	chromosome 15 open reading frame 12	1.175
207542_s_at	AQP1	aquaporin 1 (channel-forming integral protein, 28kDa)	1.176
211930_at	HNRPA3	heterogeneous nuclear ribonucleoprotein A3	1.1768
211429_s_at	SERPINA1	serine (or cysteine) proteinase inhibitor, clade A (alpha-1 antiproteinase, antitrypsin), member 1	1.1771
201306_s_at	ANP32B	acidic (leucine-rich) nuclear phosphoprotein 32 family, member B	1.1773
207783_x_at	---	---	1.1775
216470_x_at	PRSS1 /// PRSS2 /// PRSS3	protease, serine, 1 (trypsin 1) /// protease, serine, 2 (trypsin 2) /// protease, serine, 3 (mesotrypsin)	1.1783
217148_x_at	IGLC2	Immunoglobulin lambda constant 2 (Kern-Oz- marker)	1.1786
211073_x_at	RPL3	ribosomal protein L3	1.18
202790_at	CLDN7	claudin 7	1.1819
211942_x_at	RPL13A	ribosomal protein L13a	1.1822
214042_s_at	RPL22	ribosomal protein L22	1.1873
214167_s_at	RPLP0	ribosomal protein, large, P0	1.1875
214768_x_at	---	---	1.1883
211345_x_at	EEF1G	eukaryotic translation elongation factor 1 gamma	1.1902
217736_s_at	EIF2AK1	eukaryotic translation initiation factor 2-alpha kinase 1	1.191
214280_x_at	HNRPA1	heterogeneous nuclear ribonucleoprotein A1	1.1917
213588_x_at	RPL14	ribosomal protein L14	1.1918
217179_x_at	---	Ig rearranged lambda-chain gene V-Jl2/l3-region	1.1928
200981_x_at	GNAS	GNAS complex locus	1.1936
219117_s_at	FKBP11	FK506 binding protein 11, 19 kDa	1.1953
200838_at	CTSB	cathepsin B	1.1979
222366_at	ADNP	Activity-dependent neuroprotector	1.1988
215121_x_at	IGL@ /// IGLC2	immunoglobulin lambda locus /// immunoglobulin lambda constant 2 (Kern-Oz- marker)	1.2016
217378_x_at	LOC391427	similar to Ig kappa chain precursor V region (orphon V108) - human (fragment)	1.2022
203088_at	FBLN5	fibulin 5	1.2028
208829_at	TAPBP	TAP binding protein (tapasin)	1.2074
206149_at	LOC63928	hepatocellular carcinoma antigen gene 520	1.2122
212653_s_at	EHBP1	EH domain binding protein 1	1.2132
201202_at	PCNA	proliferating cell nuclear antigen	1.214
206988_at	CCL25	chemokine (C-C motif) ligand 25	1.2204
215806_x_at	TRGV9 /// TARP	T cell receptor gamma variable 9 /// TCR gamma alternate reading frame protein	1.2223
203854_at	IF	I factor (complement)	1.2244
207499_x_at	SMAP-1	smooth muscle cell associated protein-1	1.2345
205894_at	ARSE	arylsulfatase E (chondrodysplasia punctata 1)	1.2351
221526_x_at	PARD3	par-3 partitioning defective 3 homolog (C. elegans)	1.2394
216457_s_at	SF3A1	splicing factor 3a, subunit 1, 120kDa	1.2587
219250_s_at	FLRT3	fibronectin leucine rich transmembrane protein 3	1.2602
221419_s_at	---	---	1.2665
217586_x_at	---	---	1.2729
206292_s_at	SULT2A1	sulfotransferase family, cytosolic, 2A, dehydroepiandrosterone (DHEA)-preferring, member 1	1.2876
207003_at	GUCA2A	guanylate cyclase activator 2A (guanylin)	1.3227
204403_x_at	KIAA0738	KIAA0738 gene product	1.3326
