# Supplementary material for: Identification of the transcriptional response of human intestinal mucosa to Lactobacillus plantarum WCFS1 in vivo
Source: BMC Genomics. 2008 Aug 5;9:374. doi: 10.1186/1471-2164-9-374 (PMC2519092; doi:10.1186/1471-2164-9-374)
Supplement: Additional file 2 — Genes study 2. Genes regulated by a 6-h exposure time to L. plantarum WCFS1. 424 Gene reporters were differentially expressed by the intervention; 383 genes were upregulated and 41 gene reporters were downregulated by L. plantarum WCFS1. [file 1471-2164-9-374-S2.xls]

## Sheet: Sheet1
gene	Gene Symbol	Gene Title	fold change
209771_x_at	CD24	CD24 antigen (small cell lung carcinoma cluster 4 antigen)	0.7026
209847_at	CDH17	cadherin 17, LI cadherin (liver-intestine)	0.7221
216379_x_at	CD24	---	0.7706
200981_x_at	FGB / GNAS	GNAS complex locus	0.7847
200026_at	RPL34	ribosomal protein L34	0.8265
203615_x_at	SULT1A1	sulfotransferase family, cytosolic, 1A, phenol-preferring, member 1	0.8354
214924_s_at	TRAK1	OGT(O-Glc-NAc transferase)-interacting protein 106 KDa	0.8431
209392_at	ENPP2	ectonucleotide pyrophosphatase/phosphodiesterase 2 (autotaxin)	0.8467
208610_s_at	SRRM2	serine/arginine repetitive matrix 2	0.8486
213655_at	PAFAH1B1	tyrosine 3-monooxygenase/tryptophan 5-monooxygenase activation protein, epsilon polypeptide	0.8498
214246_x_at	MINK1	misshapen/NIK-related kinase	0.8551
203108_at	GPRC5A	retinoic acid induced 3	0.856
217703_x_at	SPON1	Transcribed sequence with moderate similarity to protein sp:P39194 (H.sapiens) ALU7_HUMAN Alu subfamily SQ	0.8624
214715_x_at	ZNF160	zinc finger protein 160	0.8626
220106_at	NPC1L1	NPC1 (Niemann-Pick disease, type C1, gene)-like 1	0.8636
209173_at	AGR2	anterior gradient 2 homolog (Xenopus laevis)	0.8658
217728_at	S100A6	S100 calcium binding protein A6 (calcyclin)	0.8658
201973_s_at	C7orf28A	chromosome 7 open reading frame 28B	0.8668
201650_at	KRT19	keratin 19	0.8673
200621_at	CSRP1	cysteine and glycine-rich protein 1	0.8724
213953_at	KRT20	keratin 20	0.8781
201403_s_at	MGST3	microsomal glutathione S-transferase 3	0.8797
208770_s_at	EIF4EBP2	eukaryotic translation initiation factor 4E binding protein 2	0.8811
220486_x_at	TMEM164	hypothetical protein FLJ22679	0.8829
214211_at	FTH1	ferritin, heavy polypeptide 1	0.8846
213503_x_at	ANXA2	annexin A2	0.8886
213619_at	HNRPH1	heterogeneous nuclear ribonucleoprotein H1 (H)	0.8917
203392_s_at	CTBP1	C-terminal binding protein 1	0.8948
209122_at	ADFP	adipose differentiation-related protein	0.8963
201422_at	IFI30	interferon, gamma-inducible protein 30	0.8987
208323_s_at	ANXA13	annexin A13	0.8988
31637_s_at	THRA / NR1D1	nuclear receptor subfamily 1, group D, member 1	0.8989
210131_x_at	SDHC	succinate dehydrogenase complex, subunit C, integral membrane protein, 15kDa	0.8991
200718_s_at	SKP1A	S-phase kinase-associated protein 1A (p19A)	0.8997
208717_at	OXA1L	oxidase (cytochrome c) assembly 1-like	0.8999
211040_x_at	GTSE1	G-2 and S-phase expressed 1	0.9006
208705_s_at	EIF5	eukaryotic translation initiation factor 5	0.9009
217717_s_at	YWHAB	tyrosine 3-monooxygenase/tryptophan 5-monooxygenase activation protein, beta polypeptide	0.9022
218357_s_at	TIMM8B	translocase of inner mitochondrial membrane 8 homolog B (yeast)	0.9023
209213_at	CBR1	carbonyl reductase 1	0.9069
220796_x_at	SLC35E1	solute carrier family 35, member E1	0.9078
201656_at	ITGA6	integrin, alpha 6	1.1005
221952_x_at	TRMT5	KIAA1393	1.1005
200039_s_at	PSMB2	proteasome (prosome, macropain) subunit, beta type, 2	1.1009
217845_x_at	HIGD1A	likely ortholog of mouse hypoxia induced gene 1	1.1013
211999_at	H3F3B	H3 histone, family 3B (H3.3B)	1.102
201760_s_at	WSB2	WD repeat and SOCS box-containing 2	1.1024
208826_x_at	HINT1	histidine triad nucleotide binding protein 1	1.1026
201410_at	PLEKHB2	pleckstrin homology domain containing, family B (evectins) member 2	1.1029
219956_at	GALNT6	UDP-N-acetyl-alpha-D-galactosamine:polypeptide N-acetylgalactosaminyltransferase 6 (GalNAc-T6)	1.1031
211755_s_at	ATP5F1	ATP synthase, H+ transporting, mitochondrial F0 complex, subunit b, isoform 1	1.1033
210554_s_at	CTBP2	C-terminal binding protein 2	1.1039
212049_at	WIPF2	WIRE protein	1.1039
218309_at	CAMK2N1	calcium/calmodulin-dependent protein kinase II	1.1039
208671_at	SERINC1	tumor differentially expressed 2	1.1044
208812_x_at	HLA-C	major histocompatibility complex, class I, C	1.1045
208855_s_at	STK24	serine/threonine kinase 24 (STE20 homolog, yeast)	1.1045
201352_at	YME1L1	YME1-like 1 (S. cerevisiae)	1.1046
218317_x_at	GIYD2 / GIYD1	hypothetical protein MGC5178	1.1046
200030_s_at	SLC25A3	solute carrier family 25 (mitochondrial carrier; phosphate carrier), member 3	1.1047
396_f_at	EPOR	erythropoietin receptor	1.105
212643_at	C14orf32	chromosome 14 open reading frame 32	1.1053
200668_s_at	UBE2D3	ubiquitin-conjugating enzyme E2D 3 (UBC4/5 homolog, yeast)	1.1054
202061_s_at	SEL1L	sel-1 suppressor of lin-12-like (C. elegans)	1.1068
201032_at	BLCAP	bladder cancer associated protein	1.1069
201696_at	SFRS4	splicing factor, arginine/serine-rich 4	1.1071
40446_at	PHF1 / DLEC1	PHD finger protein 1	1.1071
211208_s_at	CASK	calcium/calmodulin-dependent serine protein kinase (MAGUK family)	1.1078
212454_x_at	HNRPDL	heterogeneous nuclear ribonucleoprotein D-like	1.108
214665_s_at	CHP	calcium binding protein P22	1.1081
203966_s_at	PPM1A	protein phosphatase 1A (formerly 2C), magnesium-dependent, alpha isoform	1.1082
212268_at	SERPINB1	serine (or cysteine) proteinase inhibitor, clade B (ovalbumin), member 1	1.1085
200669_s_at	UBE2D3	ubiquitin-conjugating enzyme E2D 3 (UBC4/5 homolog, yeast)	1.1089
201593_s_at	ZC3H15	likely ortholog of mouse immediate early response, erythropoietin 4	1.1089
218687_s_at	MUC13	mucin 13, epithelial transmembrane	1.1089
209095_at	DLD	dihydrolipoamide dehydrogenase	1.1091
212611_at	DTX4	deltex 4 homolog (Drosophila)	1.1095
201004_at	SSR4	signal sequence receptor, delta (translocon-associated protein delta)	1.1097
204088_at	P2RX4	purinergic receptor P2X, ligand-gated ion channel, 4	1.1097
217958_at	TRAPPC4	trafficking protein particle complex 4	1.1098
202810_at	DRG1	developmentally regulated GTP binding protein 1	1.1099
204820_s_at	BTN3A3 / BTN3A2	butyrophilin, subfamily 3, member A3	1.11
213453_x_at	GAPDH	glyceraldehyde-3-phosphate dehydrogenase	1.11
201349_at	SLC9A3R1	solute carrier family 9 (sodium/hydrogen exchanger), isoform 3 regulator 1	1.1101
211716_x_at	ARHGDIA	Rho GDP dissociation inhibitor (GDI) alpha	1.1101
204254_s_at	VDR	vitamin D (1,25- dihydroxyvitamin D3) receptor	1.1102
200743_s_at	TPP1	ceroid-lipofuscinosis, neuronal 2, late infantile (Jansky-Bielschowsky disease)	1.1105
200703_at	DYNLL1	dynein, cytoplasmic, light polypeptide 1	1.1108
200925_at	COX6A1	cytochrome c oxidase subunit VIa polypeptide 1	1.1108
212226_s_at	PPAP2B	phosphatidic acid phosphatase type 2B	1.1108
212461_at	AZIN1	ornithine decarboxylase antizyme inhibitor	1.111
205849_s_at	UQCRB	ubiquinol-cytochrome c reductase binding protein	1.1111
219263_at	RNF128	ring finger protein 128	1.1113
208819_at	RAB8A	RAB8A, member RAS oncogene family	1.1114
206410_at	NR0B2	nuclear receptor subfamily 0, group B, member 2	1.1115
217746_s_at	PDCD6IP	programmed cell death 6 interacting protein	1.1126
211787_s_at	EIF4A1	eukaryotic translation initiation factor 4A, isoform 1	1.1128
207721_x_at	HINT1	histidine triad nucleotide binding protein 1	1.1129
201600_at	PHB2	repressor of estrogen receptor activity	1.1131
209045_at	XPNPEP1	X-prolyl aminopeptidase (aminopeptidase P) 1, soluble	1.1131
212314_at	KIAA0746	KIAA0746 protein	1.1135
59375_at	MYO15B / LOC728225	CDNA: FLJ22686 fis, clone HSI10987	1.1137
217047_s_at	FAM13A1	family with sequence similarity 13, member A1	1.1139
202838_at	FUCA1	fucosidase, alpha-L- 1, tissue	1.1145
211950_at	ZUBR1	retinoblastoma-associated factor 600	1.1147
200789_at	ECH1	enoyl Coenzyme A hydratase 1, peroxisomal	1.1148
218124_at	RETSAT	hypothetical protein FLJ20296	1.115
200634_at	PFN1	profilin 1	1.1154
202379_s_at	NKTR	natural killer-tumor recognition sequence	1.1154
213702_x_at	ASAH1	N-acylsphingosine amidohydrolase (acid ceramidase) 1	1.1154
203315_at	NCK2	NCK adaptor protein 2	1.1156
203828_s_at	IL32	natural killer cell transcript 4	1.1157
208647_at	FDFT1	farnesyl-diphosphate farnesyltransferase 1	1.1158
201204_s_at	RRBP1	ribosome binding protein 1 homolog 180kDa (dog)	1.1159
39248_at	AQP3	aquaporin 3	1.1164
213545_x_at	SNX3	sorting nexin 3	1.1165
217491_x_at	COX7C	cytochrome c oxidase subunit VIIc	1.1167
201322_at	ATP5B	ATP synthase, H+ transporting, mitochondrial F1 complex, beta polypeptide	1.1168
221700_s_at	UBA52	ubiquitin A-52 residue ribosomal protein fusion product 1	1.1168
208901_s_at	TOP1	topoisomerase (DNA) I	1.1174
200878_at	EPAS1	endothelial PAS domain protein 1	1.1176
203455_s_at	SAT1	spermidine/spermine N1-acetyltransferase	1.1176
219173_at	MYO15B / LOC728225	myosin XVB, pseudogene	1.118
217906_at	KLHDC2	kelch domain containing 2	1.1186
200744_s_at	GNB1	guanine nucleotide binding protein (G protein), beta polypeptide 1	1.1193
205892_s_at	FABP1	fatty acid binding protein 1, liver	1.1193
201121_s_at	PGRMC1	progesterone receptor membrane component 1	1.1197
212857_x_at	SUB1	activated RNA polymerase II transcription cofactor 4	1.12
213017_at	ABHD3	abhydrolase domain containing 3	1.1204
202074_s_at	OPTN	optineurin	1.1206
211600_at	---	protein tyrosine phosphatase, receptor type, O	1.1206
201238_s_at	CAPZA2	capping protein (actin filament) muscle Z-line, alpha 2	1.1211
202579_x_at	HMGN4	high mobility group nucleosomal binding domain 4	1.1213
202180_s_at	MVP	major vault protein	1.1224
213729_at	PRPF40A	formin binding protein 3	1.1224
203903_s_at	HEPH	hephaestin	1.1226
45526_g_at	FLJ14154	hypothetical protein FLJ14154	1.1229
206710_s_at	EPB41L3	erythrocyte membrane protein band 4.1-like 3	1.1237
200876_s_at	PSMB1	proteasome (prosome, macropain) subunit, beta type, 1	1.1239
200077_s_at	OAZ1	ornithine decarboxylase antizyme 1	1.1244
200059_s_at	RHOA	ras homolog gene family, member A	1.1245
203178_at	GATM	glycine amidinotransferase (L-arginine:glycine amidinotransferase)	1.1249
202675_at	SDHB	succinate dehydrogenase complex, subunit B, iron sulfur (Ip)	1.1253
201592_at	EIF3S3	eukaryotic translation initiation factor 3, subunit 3 gamma, 40kDa	1.1258
211509_s_at	RTN4	reticulon 4	1.1258
200086_s_at	COX4I1	cytochrome c oxidase subunit IV isoform 1	1.1264
203669_s_at	DGAT1	diacylglycerol O-acyltransferase homolog 1 (mouse)	1.1269
210891_s_at	GTF2I / GTF2IP1	general transcription factor II, i	1.127
213506_at	F2RL1	coagulation factor II (thrombin) receptor-like 1	1.1274
209140_x_at	HLA-B	major histocompatibility complex, class I, C	1.1275
201253_s_at	CDIPT	CDP-diacylglycerol--inositol 3-phosphatidyltransferase (phosphatidylinositol synthase)	1.1277
201193_at	IDH1	isocitrate dehydrogenase 1 (NADP+), soluble	1.1279
215193_x_at	HLA-DRB1 / HLA-DRB3	major histocompatibility complex, class II, DR beta 3	1.1282
203166_at	CFDP1	craniofacial development protein 1	1.1284
202038_at	UBE4A	ubiquitination factor E4A (UFD2 homolog, yeast)	1.1285
211843_x_at	CYP3A7	cytochrome P450, family 3, subfamily A, polypeptide 7	1.1288
206430_at	CDX1	caudal type homeo box transcription factor 1	1.1289
208641_s_at	RAC1	ras-related C3 botulinum toxin substrate 1 (rho family, small GTP binding protein Rac1)	1.1293
222021_x_at	SDHALP1	succinate dehydrogenase complex, subunit A, flavoprotein (Fp)	1.1293
217225_x_at	NOMO2	hypothetical protein LOC283820	1.1295
208755_x_at	H3F3A	H3 histone, family 3A	1.1301
200067_x_at	SNX3	sorting nexin 3	1.1302
213932_x_at	HLA-A	major histocompatibility complex, class I, A	1.1302
213890_x_at	RPS16	ribosomal protein S16	1.1303
214235_at	CYP3A5	cytochrome P450, family 3, subfamily A, polypeptide 5	1.1303
200972_at	TSPAN3	transmembrane 4 superfamily member 8	1.1311
200834_s_at	RPS21	ribosomal protein S21	1.1315
205480_s_at	UGP2	UDP-glucose pyrophosphorylase 2	1.1315
214629_x_at	RTN4	reticulon 4	1.1323
217478_s_at	HLA-DMA	major histocompatibility complex, class II, DM alpha	1.1335
212046_x_at	MAPK3	mitogen-activated protein kinase 3	1.1336
212130_x_at	EIF1	putative translation initiation factor	1.1337
214363_s_at	MATR3	matrin 3	1.1341
200833_s_at	RAP1B	RAP1B, member of RAS oncogene family	1.1342
213102_at	ACTR3	ARP3 actin-related protein 3 homolog (yeast)	1.1345
221188_s_at	CIDEB	cell death-inducing DFFA-like effector b	1.135
200594_x_at	HNRPU	heterogeneous nuclear ribonucleoprotein U (scaffold attachment factor A)	1.1354
201015_s_at	JUP	junction plakoglobin	1.1354
207843_x_at	CYB5A	cytochrome b-5	1.1363
218740_s_at	CDK5RAP3	CDK5 regulatory subunit associated protein 3	1.1365
222154_s_at	DNAPTP6	DNA polymerase-transactivated protein 6	1.1365
202085_at	TJP2	tight junction protein 2 (zona occludens 2)	1.1366
208928_at	POR	P450 (cytochrome) oxidoreductase	1.1366
204920_at	CPS1	carbamoyl-phosphate synthetase 1, mitochondrial	1.1367
210907_s_at	PDCD10	programmed cell death 10	1.1368
203695_s_at	DFNA5	deafness, autosomal dominant 5	1.137
200599_s_at	HSP90B1	tumor rejection antigen (gp96) 1	1.1375
200639_s_at	YWHAZ	tyrosine 3-monooxygenase/tryptophan 5-monooxygenase activation protein, zeta polypeptide	1.1375
203752_s_at	JUND	jun D proto-oncogene	1.1376
212227_x_at	EIF1	putative translation initiation factor	1.1378
200004_at	EIF4G2	eukaryotic translation initiation factor 4 gamma, 2	1.1384
213258_at	TFPI	tissue factor pathway inhibitor (lipoprotein-associated coagulation inhibitor)	1.1385
207158_at	APOBEC1	apolipoprotein B mRNA editing enzyme, catalytic polypeptide 1	1.139
217801_at	ATP5E	ATP synthase, H+ transporting, mitochondrial F1 complex, epsilon subunit	1.1391
201470_at	GSTO1	glutathione S-transferase omega 1	1.1392
220990_s_at	TMEM49 / MIRN21	likely ortholog of rat vacuole membrane protein 1	1.14
205799_s_at	SLC3A1	solute carrier family 3, member 1	1.1412
200678_x_at	GRN	granulin	1.1424
211662_s_at	VDAC2	voltage-dependent anion channel 2	1.1426
200652_at	SSR2	signal sequence receptor, beta (translocon-associated protein beta)	1.1435
201317_s_at	PSMA2 / PVRIG	proteasome (prosome, macropain) subunit, alpha type, 2	1.1437
222212_s_at	LASS2	LAG1 longevity assurance homolog 2 (S. cerevisiae)	1.1442
200047_s_at	YY1	YY1 transcription factor	1.1455
209607_x_at	SULT1A3 / SULT1A4	sulfotransferase family, cytosolic, 1A, phenol-preferring, member 3	1.1466
203917_at	CXADR	coxsackie virus and adenovirus receptor	1.1468
200650_s_at	LDHA	lactate dehydrogenase A	1.147
213699_s_at	YWHAQ	tyrosine 3-monooxygenase/tryptophan 5-monooxygenase activation protein, theta polypeptide	1.1471
207071_s_at	ACO1 / ANKRD15	aconitase 1, soluble	1.1472
200838_at	CTSB	cathepsin B	1.148
208836_at	ATP1B3	ATPase, Na+/K+ transporting, beta 3 polypeptide	1.1485
201427_s_at	SEPP1	selenoprotein P, plasma, 1	1.1489
209619_at	CD74	CD74 antigen (invariant polypeptide of major histocompatibility complex, class II antigen-associated)	1.1491
201966_at	NDUFS2	NADH dehydrogenase (ubiquinone) Fe-S protein 2, 49kDa (NADH-coenzyme Q reductase)	1.1493
215016_x_at	DST	bullous pemphigoid antigen 1, 230/240kDa	1.1493
208781_x_at	SNX3	sorting nexin 3	1.1495
201318_s_at	MRCL3 / MRLC2	myosin regulatory light chain MRCL3	1.15
202185_at	PLOD3	procollagen-lysine, 2-oxoglutarate 5-dioxygenase 3	1.1505
213366_x_at	ATP5C1	ATP synthase, H+ transporting, mitochondrial F1 complex, gamma polypeptide 1	1.1507
201220_x_at	CTBP2	C-terminal binding protein 2	1.1516
210825_s_at	PEBP1	stomatin	1.1518
204418_x_at	GSTM2	glutathione S-transferase M4	1.1519
217456_x_at	HLA-E	major histocompatibility complex, class I, E	1.1519
205765_at	CYP3A5	cytochrome P450, family 3, subfamily A, polypeptide 5	1.1521
216295_s_at	CLTA	clathrin, light polypeptide (Lca)	1.1523
208937_s_at	ID1	inhibitor of DNA binding 1, dominant negative helix-loop-helix protein	1.1529
221751_at	SLC2A3P1	pantothenate kinase 3	1.1533
220082_at	PPP1R14D	protein phosphatase 1, regulatory (inhibitor) subunit 14D	1.1534
203016_s_at	SSX2IP	synovial sarcoma, X breakpoint 2 interacting protein	1.1538
210026_s_at	CARD10	caspase recruitment domain family, member 10	1.1538
202362_at	RAP1A	RAP1A, member of RAS oncogene family	1.1542
217870_s_at	CMPK	UMP-CMP kinase	1.1543
200817_x_at	RPS10	ribosomal protein S10	1.1547
203932_at	HLA-DMB	major histocompatibility complex, class II, DM beta	1.1549
219404_at	EPS8L3	EPS8-like 3	1.1554
208796_s_at	CCNG1	cyclin G1	1.1556
208300_at	PTPRH	protein tyrosine phosphatase, receptor type, H	1.1565
201924_at	AFF1	myeloid/lymphoid or mixed-lineage leukemia (trithorax homolog, Drosophila); translocated to, 2	1.1566
201106_at	GPX4	glutathione peroxidase 4 (phospholipid hydroperoxidase)	1.1569
212900_at	SEC24A	SEC24 related gene family, member A (S. cerevisiae)	1.1569
202704_at	TOB1	transducer of ERBB2, 1	1.157
202460_s_at	LPIN2	lipin 2	1.1574
208890_s_at	PLXNB2	plexin B2	1.1575
208948_s_at	STAU1	staufen, RNA binding protein (Drosophila)	1.158
218088_s_at	RRAGC	Ras-related GTP binding C	1.1582
201135_at	ECHS1	enoyl Coenzyme A hydratase, short chain, 1, mitochondrial	1.1583
200063_s_at	NPM1	nucleophosmin (nucleolar phosphoprotein B23, numatrin)	1.1588
200645_at	GABARAP	GABA(A) receptor-associated protein	1.1591
208905_at	CYCS	cytochrome c, somatic	1.1599
212043_at	TGOLN2	trans-golgi network protein 2	1.1603
201995_at	EXT1	exostoses (multiple) 1	1.1609
219127_at	ATAD4	hypothetical protein MGC11242	1.161
213318_s_at	BAT3	HLA-B associated transcript 3	1.1613
216438_s_at	TMSB4X / TMSL3	thymosin, beta 4, X-linked	1.1613
217073_x_at	APOA1	apolipoprotein A-I	1.1613
201689_s_at	TPD52	tumor protein D52	1.1614
202266_at	TTRAP	TRAF and TNF receptor associated protein	1.1615
201599_at	OAT	ornithine aminotransferase (gyrate atrophy)	1.1621
212363_x_at	ACTG1	actin, gamma 1	1.1621
207131_x_at	GGT1	gamma-glutamyltransferase 1	1.1627
201751_at	JOSD1	KIAA0063 gene product	1.1638
205969_at	AADAC	arylacetamide deacetylase (esterase)	1.164
208980_s_at	UBC	ubiquitin C	1.1643
210946_at	PPAP2A	phosphatidic acid phosphatase type 2A	1.1644
217979_at	TSPAN13	transmembrane 4 superfamily member 13	1.1647
201500_s_at	PPP1R11	protein phosphatase 1, regulatory (inhibitor) subunit 11	1.1648
215772_x_at	SUCLG2	succinate-CoA ligase, GDP-forming, beta subunit	1.1648
205073_at	CYP2J2	cytochrome P450, family 2, subfamily J, polypeptide 2	1.1651
217436_x_at	LOC730399 / LOC731974	CDNA clone MGC:71446 IMAGE:5420082, complete cds	1.1652
210512_s_at	VEGFA	vascular endothelial growth factor	1.1661
206262_at	ADH1A / ADH1B / ADH1C	alcohol dehydrogenase 1C (class I), gamma polypeptide	1.1662
201991_s_at	KIF5B	kinesin family member 5B	1.1671
214355_x_at	LOC643854	meningioma expressed antigen 6 (coiled-coil proline-rich)	1.1671
214003_x_at	RPS20	ribosomal protein S20	1.1674
200915_x_at	KTN1	kinectin 1 (kinesin receptor)	1.168
200738_s_at	PGK1	phosphoglycerate kinase 1	1.1687
208623_s_at	VIL2	villin 2 (ezrin)	1.17
201360_at	CST3	cystatin C (amyloid angiopathy and cerebral hemorrhage)	1.1704
208736_at	ARPC3	actin related protein 2/3 complex, subunit 3, 21kDa	1.1705
221767_x_at	HDLBP	high density lipoprotein binding protein (vigilin)	1.1715
211271_x_at	PTBP1	polypyrimidine tract binding protein 1	1.1722
214687_x_at	ALDOA	aldolase A, fructose-bisphosphate	1.1725
201375_s_at	PPP2CB	protein phosphatase 2 (formerly 2A), catalytic subunit, beta isoform	1.1728
218931_at	RAB17	RAB17, member RAS oncogene family	1.173
203665_at	HMOX1	heme oxygenase (decycling) 1	1.1738
201885_s_at	CYB5R3	diaphorase (NADH) (cytochrome b-5 reductase)	1.1743
202017_at	EPHX1	epoxide hydrolase 1, microsomal (xenobiotic)	1.1751
213716_s_at	SECTM1	secreted and transmembrane 1	1.1755
200819_s_at	RPS15	ribosomal protein S15	1.1763
210519_s_at	NQO1	NAD(P)H dehydrogenase, quinone 1	1.1764
217871_s_at	MIF	macrophage migration inhibitory factor (glycosylation-inhibiting factor)	1.1764
212761_at	TCF7L2	transcription factor 7-like 2 (T-cell specific, HMG-box)	1.177
212426_s_at	YWHAQ	tyrosine 3-monooxygenase/tryptophan 5-monooxygenase activation protein, theta polypeptide	1.1771
217962_at	NOLA3	nucleolar protein family A, member 3 (H/ACA small nucleolar RNPs)	1.178
202053_s_at	ALDH3A2	aldehyde dehydrogenase 3 family, member A2	1.1782
210648_x_at	SNX3	sorting nexin 3	1.1787
201258_at	RPS16	ribosomal protein S16	1.1804
209312_x_at	HLA-DRB1	major histocompatibility complex, class II, DR beta 1	1.1804
200793_s_at	ACO2	aconitase 2, mitochondrial	1.1807
203413_at	NELL2	NEL-like 2 (chicken)	1.1809
214327_x_at	TPT1	tumor protein, translationally-controlled 1	1.181
210968_s_at	RTN4	reticulon 4	1.1815
207251_at	MEP1B	meprin A, beta	1.1818
218190_s_at	UCRC	ubiquinol-cytochrome c reductase complex (7.2 kD)	1.1819
201471_s_at	SQSTM1	sequestosome 1	1.185
200010_at	RPL11	ribosomal protein L11	1.1852
221510_s_at	GLS	glutaminase	1.1853
204881_s_at	UGCG	UDP-glucose ceramide glucosyltransferase	1.1856
207200_at	OTC	ornithine carbamoyltransferase	1.1867
209185_s_at	IRS2	insulin receptor substrate 2	1.1871
208126_s_at	CYP2C18	cytochrome P450, family 2, subfamily C, polypeptide 18	1.1885
220639_at	TM4SF20	hypothetical protein FLJ22800	1.1893
217727_x_at	VPS35	vacuolar protein sorting 35 (yeast)	1.1896
209448_at	HTATIP2	HIV-1 Tat interactive protein 2, 30kDa	1.1898
202005_at	ST14	suppression of tumorigenicity 14 (colon carcinoma, matriptase, epithin)	1.1901
215395_x_at	TRY6	protease, serine, 3 (mesotrypsin)	1.1914
200886_s_at	PGAM1	phosphoglycerate mutase 1 (brain)	1.1916
205675_at	MTTP	microsomal triglyceride transfer protein (large polypeptide, 88kDa)	1.1933
209555_s_at	CD36	CD36 antigen (collagen type I receptor, thrombospondin receptor)	1.1934
215726_s_at	CYB5A	cytochrome b-5	1.1946
201865_x_at	NR3C1	nuclear receptor subfamily 3, group C, member 1 (glucocorticoid receptor)	1.1948
201778_s_at	KIAA0494	KIAA0494 gene product	1.1963
201812_s_at	TOMM7	translocase of outer mitochondrial membrane 7 homolog (yeast)	1.1967
215111_s_at	TSC22D1	transforming growth factor beta 1 induced transcript 4	1.197
216526_x_at	HLA-C	major histocompatibility complex, class I, C	1.1972
210986_s_at	TPM1	tropomyosin 1 (alpha)	1.1975
212639_x_at	K-ALPHA-1	tubulin, alpha, ubiquitous	1.1982
205632_s_at	PIP5K1B	phosphatidylinositol-4-phosphate 5-kinase, type I, beta	1.2
207140_at	ALPI	alkaline phosphatase, intestinal	1.2011
206293_at	SULT2A1	sulfotransferase family, cytosolic, 2A, dehydroepiandrosterone (DHEA) -preferring, member 1	1.2028
201100_s_at	USP9X	ubiquitin specific protease 9, X-linked (fat facets-like, Drosophila)	1.2034
200873_s_at	CCT8	chaperonin containing TCP1, subunit 8 (theta)	1.2039
209458_x_at	HBA1 / HBA2	hemoglobin, alpha 2	1.2045
200726_at	PPP1CC	protein phosphatase 1, catalytic subunit, gamma isoform	1.2054
210962_s_at	AKAP9	A kinase (PRKA) anchor protein (yotiao) 9	1.2057
204059_s_at	ME1	malic enzyme 1, NADP(+)-dependent, cytosolic	1.2059
209348_s_at	MAF	v-maf musculoaponeurotic fibrosarcoma oncogene homolog (avian)	1.2063
210213_s_at	ITGB4BP	integrin beta 4 binding protein	1.2067
201740_at	NDUFS3	NADH dehydrogenase (ubiquinone) Fe-S protein 3, 30kDa (NADH-coenzyme Q reductase)	1.2072
202599_s_at	NRIP1	nuclear receptor interacting protein 1	1.2072
209600_s_at	ACOX1	acyl-Coenzyme A oxidase 1, palmitoyl	1.2073
210466_s_at	SERBP1	PAI-1 mRNA-binding protein	1.2075
218546_at	C1orf115	hypothetical protein FLJ14146	1.2079
221766_s_at	FAM46A	chromosome 6 open reading frame 37	1.21
209130_at	SNAP23	synaptosomal-associated protein, 23kDa	1.2111
213101_s_at	ACTR3	ARP3 actin-related protein 3 homolog (yeast)	1.2111
200638_s_at	YWHAZ	tyrosine 3-monooxygenase/tryptophan 5-monooxygenase activation protein, zeta polypeptide	1.2116
220074_at	MUCDHL	mucin and cadherin-like	1.2117
217730_at	TMBIM1	PP1201 protein	1.2124
201531_at	ZFP36	zinc finger protein 36, C3H type, homolog (mouse)	1.2129
211618_s_at	ALPI	alkaline phosphatase, intestinal	1.2134
200961_at	SEPHS2	selenophosphate synthetase 2	1.2162
200710_at	ACADVL	acyl-Coenzyme A dehydrogenase, very long chain	1.2167
204670_x_at	HLA-DRB1	major histocompatibility complex, class II, DR beta 3	1.2177
212224_at	ALDH1A1	aldehyde dehydrogenase 1 family, member A1	1.2193
206488_s_at	CD36	CD36 antigen (collagen type I receptor, thrombospondin receptor)	1.2209
204031_s_at	PCBP2	poly(rC) binding protein 2	1.2213
202343_x_at	COX5B	cytochrome c oxidase subunit Vb	1.2235
207254_at	SLC15A1	solute carrier family 15 (oligopeptide transporter), member 1	1.2243
200937_s_at	RPL5	ribosomal protein L5	1.2247
200677_at	PTTG1IP	pituitary tumor-transforming 1 interacting protein	1.2252
208780_x_at	VAPA	VAMP (vesicle-associated membrane protein)-associated protein A, 33kDa	1.2268
202974_at	MPP1	membrane protein, palmitoylated 1, 55kDa	1.2286
201036_s_at	HADH	L-3-hydroxyacyl-Coenzyme A dehydrogenase, short chain	1.229
201243_s_at	ATP1B1	ATPase, Na+/K+ transporting, beta 1 polypeptide	1.23
211956_s_at	EIF1	putative translation initiation factor	1.2302
201097_s_at	ARF4	ADP-ribosylation factor 4	1.2304
215823_x_at	PABPC3 / PABPC1	poly(A) binding protein, cytoplasmic 1	1.234
217719_at	EIF3S6IP	eukaryotic translation initiation factor 3, subunit 6 interacting protein	1.2397
202299_s_at	HBXIP	hepatitis B virus x interacting protein	1.2439
211684_s_at	DYNC1I2	dynein, cytoplasmic, intermediate polypeptide 2	1.2443
201336_at	VAMP3	vesicle-associated membrane protein 3 (cellubrevin)	1.2447
218552_at	ECHDC2	hypothetical protein FLJ10948	1.2457
221474_at	MRLC2	myosin regulatory light chain MRLC2	1.2485
209007_s_at	C1orf63	NPD014 protein	1.2497
209009_at	ESD	esterase D/formylglutathione hydrolase	1.2531
200921_s_at	BTG1	B-cell translocation gene 1, anti-proliferative	1.2534
206000_at	MEP1A	meprin A, alpha (PABA peptide hydrolase)	1.2555
202850_at	ABCD3	ATP-binding cassette, sub-family D (ALD), member 3	1.2558
219796_s_at	MUCDHL	mucin and cadherin-like	1.258
212071_s_at	SPTBN1	spectrin, beta, non-erythrocytic 1	1.2583
202023_at	EFNA1	ephrin-A1	1.2625
201037_at	PFKP	phosphofructokinase, platelet	1.2636
201266_at	TXNRD1	thioredoxin reductase 1	1.2647
212149_at	KIAA0143	KIAA0143 protein	1.2655
207783_x_at	HUWE1	tumor protein, translationally-controlled 1	1.266
219398_at	CIDEC	cell death activator CIDE-3	1.2669
212038_s_at	VDAC1	voltage-dependent anion channel 1	1.2681
204018_x_at	HBA1 / HBA2	hemoglobin, alpha 2	1.2706
209160_at	AKR1C3	aldo-keto reductase family 1, member C3 (3-alpha hydroxysteroid dehydrogenase, type II)	1.271
202620_s_at	PLOD2	procollagen-lysine, 2-oxoglutarate 5-dioxygenase (lysine hydroxylase) 2	1.2787
211745_x_at	HBA1	hemoglobin, alpha 2	1.2836
212459_x_at	SUCLG2	succinate-CoA ligase, GDP-forming, beta subunit	1.2869
219508_at	GCNT3	glucosaminyl (N-acetyl) transferase 3, mucin type	1.2884
208617_s_at	PTP4A2	protein tyrosine phosphatase type IVA, member 2	1.289
201909_at	RPS4Y1	ribosomal protein S4, Y-linked 1	1.2915
218580_x_at	AURKAIP1 / LOC727877	aurora-A kinase interacting protein	1.2926
201651_s_at	PACSIN2	protein kinase C and casein kinase substrate in neurons 2	1.2987
218597_s_at	ZCD1	chromosome 10 open reading frame 70	1.2995
213921_at	SST	somatostatin	1.305
214259_s_at	AKR7A2	aldo-keto reductase family 7, member A2 (aflatoxin aldehyde reductase)	1.3175
203593_at	CD2AP	CD2-associated protein	1.3227
216733_s_at	GATM	glycine amidinotransferase (L-arginine:glycine amidinotransferase)	1.3243
201563_at	SORD	sorbitol dehydrogenase	1.3262
221841_s_at	KLF4	Kruppel-like factor 4 (gut)	1.3361
211429_s_at	SERPINA1	PRO2275 mRNA, complete cds	1.3375
217414_x_at	HBA1 / HBA2	hemoglobin, alpha 2	1.3405
208367_x_at	CYP3A4	cytochrome P450, family 3, subfamily A, polypeptide 4	1.3501
220094_s_at	CCDC90A	chromosome 6 open reading frame 79	1.3524
206754_s_at	CYP2B7P1	cytochrome P450, family 2, subfamily B, polypeptide 6	1.3563
211990_at	HLA-DPA1	major histocompatibility complex, class II, DP alpha 1	1.3589
202502_at	ACADM	acyl-Coenzyme A dehydrogenase, C-4 to C-12 straight chain	1.3627
212640_at	PTPLB	protein tyrosine phosphatase-like (proline instead of catalytic arginine), member b	1.3667
201041_s_at	DUSP1	dual specificity phosphatase 1	1.3669
217761_at	ADI1	SIPL protein	1.41
200632_s_at	NDRG1	N-myc downstream regulated gene 1	1.4451
214414_x_at	HBA2	hemoglobin, alpha 2	1.4523
207529_at	DEFA5	defensin, alpha 5, Paneth cell-specific	1.4752
207738_s_at	NCKAP1	NCK-associated protein 1	1.4984
216470_x_at	PRSS1 / PRSS2 / PRSS3 / TRY6	protease, serine, 3 (mesotrypsin)	1.5093
205815_at	REG3A	pancreatitis-associated protein	1.54
205709_s_at	CDS1	CDP-diacylglycerol synthase (phosphatidate cytidylyltransferase) 1	1.5546
205402_x_at	PRSS2	protease, serine, 3 (mesotrypsin)	1.5921
207814_at	DEFA6	defensin, alpha 6, Paneth cell-specific	1.7494
203649_s_at	PLA2G2A	phospholipase A2, group IIA (platelets, synovial fluid)	1.7839
